# Supplementary material for: Temporal analysis of academic performance in higher education before, during and after COVID-19 confinement using artificial intelligence
Source: PLoS One. 2023 Feb 27;18(2):e0282306. doi: 10.1371/journal.pone.0282306 (PMC9970089; doi:10.1371/journal.pone.0282306)
Supplement: S1 File — Grades of students during continuous evaluation of the subject”Applied Computing”. (CSV) [file pone.0282306.s001.csv]

id	mark	year
2026	8	2017
2027	9.5	2017
2030	9	2017
2031	5	2017
2033	8	2017
2034	7	2017
2035	9.5	2017
2036	10	2017
2037	7.5	2017
2038	7.5	2017
2040	8	2017
2042	10	2017
2044	7.5	2017
2045	7.5	2017
2046	10	2017
2047	9	2017
2048	8	2017
2049	10	2017
2050	5	2017
2051	9	2017
2052	7.5	2017
2055	8	2017
2056	7.5	2017
2057	9.5	2017
2058	9.5	2017
2059	7.5	2017
2060	7.5	2017
2061	5	2017
2062	9	2017
2063	8	2017
2064	7	2017
2066	7.5	2017
2067	10	2017
2068	10	2017
2070	10	2017
2071	10	2017
2072	9	2017
2073	5	2017
2074	7.5	2017
2076	8	2017
2080	7.5	2017
2081	7.5	2017
2082	10	2017
2083	7.5	2017
2084	9.5	2017
2085	7.5	2017
2087	7.5	2017
2088	7.5	2017
2089	5	2017
2090	8.5	2017
2091	9	2017
2092	9	2017
2093	7.5	2017
2094	10	2017
2096	9.5	2017
2097	8.5	2017
2098	10	2017
2099	7.5	2017
2101	8	2017
2102	7.5	2017
2103	6.5	2017
2105	6.5	2017
2106	9.5	2017
2107	8	2017
2108	6.5	2017
2109	8	2017
2110	9	2017
2111	9.5	2017
2112	7.5	2017
2113	7.5	2017
2114	4.5	2017
2115	10	2017
2116	8.5	2017
2117	7	2017
2118	6.5	2017
2120	9	2017
2122	7.5	2017
2123	8	2017
2124	7.5	2017
2125	7.5	2017
2126	5.5	2017
2127	7.5	2017
2128	7	2017
2130	8	2017
2132	5.5	2017
2134	7.5	2017
2135	7.5	2017
2138	4	2017
2139	8.5	2017
2140	7.5	2017
2141	7.5	2017
2142	8	2017
2143	7.5	2017
2144	5	2017
2147	4.5	2017
2148	8	2017
2149	7.5	2017
2150	7.5	2017
2152	7.5	2017
2153	3	2017
2155	7.5	2017
2156	5.5	2017
2157	7.5	2017
2032	7.5	2018
2213	7.5	2018
2215	8.5	2018
2217	7.5	2018
2218	8	2018
2219	9.5	2018
2220	10	2018
2221	10	2018
2222	10	2018
2243	7.5	2018
2244	8.5	2018
2245	5.5	2018
2246	9	2018
2248	7.5	2018
2249	7.5	2018
2250	10	2018
2251	9.5	2018
2252	7.5	2018
2253	10	2018
2255	8	2018
2256	7.5	2018
2257	7.5	2018
2258	8.5	2018
2260	5.5	2018
2261	8.5	2018
2263	9	2018
2264	10	2018
2265	10	2018
2266	10	2018
2268	8.5	2018
2269	8	2018
2270	10	2018
2272	10	2018
2274	9	2018
2275	8.5	2018
2276	9.5	2018
2277	5.5	2018
2279	7	2018
2280	10	2018
2281	6	2018
2282	9.5	2018
2283	10	2018
2284	5.5	2018
2286	9.5	2018
2287	8.5	2018
2288	10	2018
2289	8	2018
2290	7.5	2018
2291	7.5	2018
2292	10	2018
2293	8	2018
2294	8	2018
2295	9.5	2018
2296	8	2018
2298	6.5	2018
2299	8	2018
2300	6	2018
2301	8	2018
2305	7.5	2018
2306	9.5	2018
2307	8	2018
2308	7.5	2018
2309	7.5	2018
2310	7.5	2018
2311	6.5	2018
2311	7	2018
2312	10	2018
2500	9	2018
2501	5	2018
2502	8	2018
2526	7.5	2018
2531	7.5	2018
2532	7.5	2018
2709	10	2019
2719	7.5	2019
2720	5.5	2019
2721	7.5	2019
2722	8	2019
2723	9	2019
2724	7.5	2019
2725	7.5	2019
2727	7.5	2019
2729	9	2019
2730	10	2019
2731	6.5	2019
2732	4	2019
2733	9.5	2019
2734	8	2019
2735	7.5	2019
2736	6.5	2019
2738	6.5	2019
2741	7.5	2019
2742	7.5	2019
2743	8	2019
2744	7.5	2019
2745	6.5	2019
2746	7.5	2019
2747	2	2019
2751	9	2019
2752	7.5	2019
2753	7.5	2019
2754	7.5	2019
2755	7.5	2019
2757	8.5	2019
2758	7.5	2019
2759	8.5	2019
2770	7.5	2019
2773	6.5	2019
2820	6.5	2019
2821	6	2019
2850	8	2019
2851	9.5	2019
2852	8	2019
2853	9	2019
2854	7.5	2019
2855	7	2019
2856	9.5	2019
2857	7.5	2019
2859	10	2019
2860	7.5	2019
2861	6.5	2019
2862	10	2019
2863	7.5	2019
2864	8	2019
2865	9	2019
2866	9.5	2019
2867	7.5	2019
2868	7	2019
2869	6	2019
2870	9	2019
2871	5	2019
2872	7.5	2019
2873	8	2019
2900	9	2019
2901	8.5	2019
2902	6.5	2019
2991	6.5	2019
2993	7.5	2019
2994	7	2019
2995	8.5	2019
2996	8.5	2019
2997	8.5	2019
3008	8	2019
3009	9.5	2019
3010	6	2019
3015	7.5	2019
3021	5	2019
3175	10	2020
3176	7.5	2020
3179	10	2020
3182	10	2020
3183	10	2020
3184	9.5	2020
3185	8	2020
3186	8.5	2020
3187	7.5	2020
3188	8.5	2020
3189	8	2020
3190	9.5	2020
3191	7.5	2020
3192	10	2020
3193	7.5	2020
3194	7.5	2020
3195	10	2020
3196	9.5	2020
3197	10	2020
3198	9	2020
3199	8.5	2020
3200	10	2020
3201	9	2020
3202	7.5	2020
3203	9	2020
3204	10	2020
3206	6.5	2020
3207	9	2020
3209	10	2020
3210	8.5	2020
3211	9	2020
3212	10	2020
3215	8.5	2020
3216	8.5	2020
3217	8.5	2020
3218	10	2020
3219	7.5	2020
3220	8	2020
3221	8	2020
3223	8.5	2020
3224	8.5	2020
3225	10	2020
3226	6.5	2020
3228	8.5	2020
3229	10	2020
3230	9.5	2020
3231	9.5	2020
3232	9.5	2020
3233	10	2020
3235	7.5	2020
3236	10	2020
3238	8	2020
3239	8.5	2020
3241	8.5	2020
3242	7	2020
3243	8	2020
3245	8	2020
3246	8	2020
3247	9.5	2020
3248	6	2020
3249	6	2020
3250	7.5	2020
3251	8.5	2020
3252	6.5	2020
3253	9	2020
3254	7.5	2020
3255	7.5	2020
3256	9.5	2020
3257	7.5	2020
3259	9.5	2020
3260	9.5	2020
3261	8	2020
3262	9.5	2020
3279	8	2020
3280	8	2020
3281	7.5	2020
3396	7.5	2020
3401	8	2020
3512	10	2021
3450	10	2021
3451	8.5	2021
3453	10	2021
3454	9	2021
3455	9.5	2021
3456	6.5	2021
3457	7.5	2021
3458	8.5	2021
3459	10	2021
3460	10	2021
3461	8	2021
3462	8.5	2021
3463	9.5	2021
3464	8	2021
3465	10	2021
3466	7.5	2021
3467	8.5	2021
3468	7.5	2021
3469	9	2021
3470	9.5	2021
3471	9	2021
3472	10	2021
3473	8	2021
3474	7.5	2021
3476	9.5	2021
3477	8.5	2021
3478	8	2021
3479	10	2021
3480	7.5	2021
3481	10	2021
3482	8.5	2021
3483	8	2021
3484	8.5	2021
3485	8	2021
3486	9	2021
3487	9.5	2021
3488	7.5	2021
3489	7.5	2021
3490	10	2021
3491	9.5	2021
3493	9.5	2021
3494	7	2021
3495	7.5	2021
3496	8.5	2021
3497	8	2021
3498	7	2021
3500	7.5	2021
3501	9.5	2021
3502	9.5	2021
3503	7.5	2021
3504	10	2021
3505	9.5	2021
3507	7.5	2021
3507	8.5	2021
3508	7.5	2021
3509	7.5	2021
3510	8	2021
3511	6	2021
3513	7.5	2021
3514	8.5	2021
3515	9	2021
3516	9.5	2021
3517	8.5	2021
3518	9.5	2021
3519	9	2021
3523	9.5	2021
3532	8	2021
