# Supplementary material for: Temporal analysis of academic performance in higher education before, during and after COVID-19 confinement using artificial intelligence
Source: PLoS One. 2023 Feb 27;18(2):e0282306. doi: 10.1371/journal.pone.0282306 (PMC9970089; doi:10.1371/journal.pone.0282306)
Supplement: S2 File — Final grade of students of the subject”Applied Computing”. (CSV) [file pone.0282306.s002.csv]

id	Year under Study	month	mark
2078	1	2
2078	1	2
2078	1	2
2093	1	2
2088	1	2
2038	1	2
2091	1	2
2030	1	2
2094	1	2
2042	1	2
2090	1	2
2031	1	2
2099	1	2
2080	1	2
2084	1	2
2097	1	2
2096	1	2
2105	1	2
2101	1	2
2102	1	2
2098	1	2
2098	1	2
2033	1	2
2106	1	2
2085	1	2
2112	1	2
2114	1	2
2110	1	2
2114	1	2
2117	1	2
2114	1	2
2121	1	2
2115	1	2
2120	1	2	3
2116	1	2
2123	1	2
2125	1	2
2103	1	2
2104	1	2
2104	1	2
2109	1	2
2106	1	2
2075	1	2
2034	1	2
2034	1	2
2067	1	2
2067	1	2
2067	1	2
2067	1	2
2070	1	2
2075	1	2
2027	1	2
2027	1	2
2075	1	2
2075	1	2
2052	1	2
2052	1	2
2117	1	2
2049	1	2
2070	1	2
2049	1	2
2117	1	2	1
2032	1	2
2075	1	2
2070	1	2
2046	1	2	4
2127	1	2
2126	1	3
2126	1	3	0
2	1	3
2093	1	3
2027	1	3
2048	1	3
2035	1	3
2035	1	3
2094	1	3
2088	1	3
2047	1	3
2037	1	3
2051	1	3
2026	1	3
2046	1	3
2067	1	3
2058	1	3
2102	1	3
2074	1	3
2063	1	3
2063	1	3
2087	1	3
2071	1	3
2052	1	3
2053	1	3
2130	1	3	0
2066	1	3
2059	1	3
2056	1	3
2062	1	3
2055	1	3
2055	1	3
2049	1	3
2132	1	3
2130	1	3
2072	1	3
2068	1	3
2058	1	3
2058	1	3
2058	1	3
2058	1	3
2037	1	3
2046	1	3
2067	1	3
2067	1	3
2087	1	3
2087	1	3
2087	1	3	1
2055	1	3
2055	1	3	4
2087	1	3
2052	1	3
2070	1	3
2037	1	3
2037	1	3
2111	1	3	1.5
2049	1	3
2049	1	3	2
2030	1	3
2084	1	3
2111	1	3
2062	1	3
2055	1	3
2062	1	3
2115	1	3
2084	1	3
2034	1	3
2117	1	3	3
2062	1	3
2111	1	3	4
2034	1	3
2084	1	3
2062	1	3
2	1	3
2	1	3
2026	1	3
2104	1	3
2096	1	3
2097	1	3
2055	1	3
2117	1	3
2101	1	3	2.5
2106	1	3	5
2125	1	3
2070	1	3
2082	1	3
2050	1	3
2033	1	3
2050	1	3
2107	1	3
2098	1	3
2038	1	3
2123	1	3
2068	1	3
2085	1	3
2063	1	3
2057	1	3	6
2067	1	3
2072	1	3
2102	1	3
2074	1	3
2092	1	3
2074	1	3
2133	1	3
2049	1	3
2083	1	3
2080	1	3
2083	1	3
2083	1	3
2087	1	3
2046	1	3	5
2063	1	3
2062	1	3
2071	1	3
2099	1	3
2082	1	3
2055	1	3
2055	1	3
2084	1	3
2101	1	3	0
2106	1	3
2106	1	3
2093	1	3
2050	1	3
2046	1	3
2058	1	3
2088	1	3
2070	1	3
2098	1	3
2094	1	3
2098	1	3
2090	1	3
2105	1	3
2091	1	3
2053	1	3
2091	1	3
2057	1	3
2134	1	3
2075	1	3
2106	1	3
2058	1	3
2087	1	3
2090	1	3
2123	1	3
2046	1	3	6
2075	1	3	3
2123	1	3
2067	1	3
2097	1	3
2092	1	3
2098	1	3
2098	1	3
2087	1	3
2120	1	3
2076	1	3
2096	1	3
2112	1	3
2097	1	3
2053	1	3
2053	1	3
2053	1	3
2099	1	3
2133	1	3
2033	1	3
2051	1	3
2116	1	3
2053	1	3
2066	1	3
2066	1	3
2115	1	3
2052	1	3
2056	1	3
2135	1	3
2135	1	3	2
2107	1	3
2052	1	3
2046	1	3
2116	1	3
2116	1	3
2036	1	3
2084	1	3
2084	1	3
2084	1	3
2026	1	3
2026	1	3
2135	1	3
2116	1	3
2120	1	3
2120	1	3
2125	1	3
2125	1	3
2027	1	3
2027	1	3	0
2058	1	3
2106	1	3
2067	1	3
2098	1	3
2072	1	3
2067	1	3
2096	1	3
2057	1	3
2038	1	3
2070	1	3
2088	1	3
2102	1	3
2091	1	3
2090	1	3
2068	1	3
2046	1	3
2057	1	3
2052	1	4	6.5
2035	1	4
2067	1	4
2067	1	4
2115	1	4
2115	1	4
2115	1	4
2115	1	4
2120	1	4
2094	1	4
2058	1	4
2035	1	4
2099	1	4
2115	1	4
2115	1	4
2115	1	4
2046	1	4
2037	1	4
2037	1	4
2046	1	4
2046	1	4
2037	1	4
2052	1	4
2046	1	4
2035	1	4
2035	1	4
2052	1	4	6
2042	1	4
2052	1	4
2046	1	4
2046	1	4
2035	1	4
2035	1	4
2082	1	4
2082	1	4
2082	1	4
2082	1	4
2098	1	4
2049	1	4	5.5
2026	1	4
2036	1	4
2049	1	4
2098	1	4
2038	1	4
2030	1	4
2037	1	4	2.5
2092	1	4	5
2030	1	4
2068	1	4
2030	1	4	4
2068	1	4
2068	1	4
2045	1	4
2035	1	4
2070	1	4
2068	1	4
2125	1	4
2125	1	4
2082	1	4
2114	1	4
2114	1	4
2087	1	4
2030	1	4
2098	1	4
2098	1	4
2068	1	4
2046	1	4
2046	1	4
2046	1	4	6
2027	1	4	2.5
2027	1	4
2027	1	4	1.5
2027	1	4
2027	1	4	0.5
2074	1	4
2139	1	4	5
2070	1	4
2114	1	4
2139	1	4
2139	1	4
2068	1	4
2084	1	4
2074	1	4
2138	1	4
2138	1	4
2139	1	4
2125	1	4
2139	1	4
2030	1	4
2125	1	4
2125	1	4
2072	1	4
2072	1	4
2068	1	4
2096	1	4
2094	1	4
2094	1	4
2036	1	4
2036	1	4	3.5
2094	1	4
2094	1	4
2120	1	4
2120	1	4
2036	1	4
2036	1	4	6.5
2094	1	4
2094	1	4
2099	1	4	1
2068	1	4
2096	1	4
2036	1	4
2046	1	4
2046	1	4
2106	1	4
2036	1	4	0
2096	1	4
2096	1	4
2027	1	4	3.5
2090	1	4
2120	1	4
2093	1	4
2088	1	4
2097	1	4
2106	1	4
2035	1	4
2097	1	4
2091	1	4
2067	1	4
2120	1	4
2070	1	4
2070	1	4
2068	1	4
2036	1	4
2038	1	4
2035	1	4
2063	1	4
2058	1	4
2117	1	4
2084	1	4
2102	1	4
2113	1	4
2051	1	4
2046	1	4
2057	1	4
2141	1	4
2116	1	4
2068	1	4
2083	1	4
2076	1	4
2046	1	4
2101	1	4
2133	1	4
2033	1	4
2092	1	4
2082	1	4
2123	1	4
2058	1	4
2035	1	4
2106	1	4
2106	1	4	6.5
2081	1	4	1.5
2037	1	4
2037	1	4
2055	1	4	5
2037	1	4
2111	1	4
2084	1	4
2062	1	4
2062	1	4	5.5
2075	1	4	2.5
2062	1	4
2036	1	4	6.5
2111	1	4	3.5
2027	1	4
2087	1	4	1
2075	1	4
2084	1	4	6
2027	1	4
2027	1	4	5.5
2085	1	4
2062	1	4
2111	1	4	5
2081	1	4
2125	1	4
2082	1	4
2096	1	4
2096	1	4
2096	1	4
2120	1	4	5.5
2082	1	4
2040	1	4
2036	1	4	6.5
2040	1	4
2125	1	4
2027	1	4	4
2094	1	4
2064	1	4
2027	1	4
2064	1	4
2111	1	4
2081	1	4
2111	1	4	6
2027	1	4	6
2063	1	4
2027	1	4
2027	1	4
2096	1	4
2096	1	4
2	1	4
2046	1	4
2046	1	4
2027	1	4	6
2099	1	4
2064	1	4
2099	1	4
2099	1	4
2046	1	4
2064	1	4
2064	1	4
2064	1	4
2115	1	4
2082	1	4	5.5
2115	1	4
2068	1	4	6.5
2127	1	4
2127	1	4
2123	1	4
2115	1	4
2115	1	4
2115	1	4
2036	1	4	6.5
2035	1	4	6.5
2115	1	4
2115	1	4
2099	1	4
2115	1	4
2115	1	4
2027	1	4	6.5
2064	1	4
2049	1	4
2125	1	4
2068	1	4
2125	1	4
2052	1	4
2064	1	4	5
2036	1	4
2036	1	4	6.5
2052	1	4
2058	1	4
2064	1	4
2070	1	4	6
2120	1	4
2120	1	4	6.5
2096	1	4
2096	1	4
2096	1	4
2096	1	4
2096	1	4
2096	1	4
2037	1	4	5.5
2115	1	4
2116	1	4
2063	1	4
2074	1	4
2082	1	4
2067	1	4
2102	1	4
2026	1	4
2132	1	4
2132	1	4
2072	1	4
2033	1	4
2133	1	4
2051	1	4
2057	1	4
2053	1	4
2142	1	4
2143	1	4
2087	1	4
2046	1	4
2064	1	4
2107	1	4
2092	1	4
2123	1	4
2049	1	4
2082	1	4
2125	1	4
2071	1	4	3.5
2049	1	4
2067	1	4
2115	1	4
2115	1	4
2115	1	4
2115	1	4
2074	1	4
2067	1	4
2046	1	4
2046	1	4
2068	1	4	6.5
2046	1	4
2067	1	4
2067	1	4	7.5
2116	1	4	7.5
2087	1	4	3
2048	1	4	2.5
2123	1	4	7
2046	1	4
2046	1	4
2046	1	4
2046	1	4
2036	1	4
2036	1	4	7.5
2087	1	4	2.5
2103	1	4
2067	1	4	7.5
2103	1	4
2103	1	4
2036	1	4	8
2062	1	4
2087	1	4	5.5
2099	1	4
2072	1	4	7
2099	1	4
2099	1	4
2099	1	4	3
2036	1	4	7
2099	1	4
2072	1	4	7.5
2046	1	5
2046	1	5
2046	1	5	2.5
2	1	5
2046	1	5	8
2099	1	5
2046	1	5	8.5
2	1	5	8
2068	1	5	7.5
2087	1	5
2138	1	5	2
2127	1	5	2.5
2062	1	5	5.5
2036	1	5	7.5
2127	1	5	3
2046	1	5	7.5
2098	1	5
2062	1	5
2062	1	5
2062	1	5
2046	1	5	5
2076	1	5	5
2076	1	5	0
2036	1	5	8
2067	1	5	7.5
2026	1	5
2080	1	5
2067	1	5
2037	1	5
2047	1	5
2046	1	5
2047	1	5
2105	1	5
2047	1	5	4
2138	1	5	2.5
2074	1	5	0
2072	1	5	7.5
2072	1	5	7.5
2033	1	5	5
2046	1	5	7
2067	1	5	6
2046	1	5	7.5
2098	1	5
2085	1	5
2067	1	5
2094	1	5	7.5
2098	1	5
2075	1	5
2085	1	5
2144	1	5
2144	1	5
2144	1	5
2144	1	5
2144	1	5
2	1	5
2	1	5	7.5
2030	1	5
2064	1	5	5.5
2096	1	5	5
2139	1	5
2113	1	5
2096	1	5
2080	1	5	3.5
2125	1	5	4.5
2036	1	5	7.5
2113	1	5	5.5
2125	1	5	4.5
2113	1	5
2113	1	5
2113	1	5
2094	1	5	6
2062	1	5	5
2046	1	5	6
2128	1	5
2070	1	5
2033	1	5
2076	1	5	5
2036	1	5	8
2125	1	5	5.5
2075	1	5
2125	1	5	5
2094	1	5	7.5
2113	1	5	5.5
2096	1	5	7.5
2047	1	5
2063	1	5	5
2067	1	5
2063	1	5
2113	1	5
2064	1	5	5.5
2037	1	5	5
2115	1	5
2070	1	5	7
2074	1	5
2093	1	5
2038	1	5
2057	1	5	7
2106	1	5	8
2117	1	5	6
2063	1	5	5.5
2033	1	5	7.5
2067	1	5	7.5
2058	1	5
2051	1	5
2098	1	5
2027	1	5	6.5
2042	1	5
2046	1	5	3
2099	1	5	6.5
2102	1	5	6.5
2091	1	5
2083	1	5
2085	1	5
2123	1	5
2098	1	5
2030	1	5
2068	1	5	7
2088	1	5
2062	1	5
2058	1	5
2072	1	5	7.5
2058	1	5	6.5
2084	1	5
2051	1	5
2051	1	5	6.5
2076	1	5
2101	1	5
2101	1	5
2053	1	5
2082	1	5	7
2092	1	5	7.5
2141	1	5	5.5
2035	1	5	6.5
2123	1	5
2123	1	5
2049	1	5	6
2125	1	5	6
2127	1	5
2087	1	5
2133	1	5	6.5
2046	1	5
2040	1	5	5
2067	1	5	0.5
2067	1	5
2063	1	5
2115	1	5	0
2115	1	5	2.5
2115	1	5	0.5
2094	1	5	7
2092	1	5	4
2046	1	5
2125	1	5
2125	1	5	6.5
2046	1	5	7.5
2074	1	5
2063	1	5
2103	1	5
2074	1	5
2110	1	5
2125	1	5	5.5
2068	1	5
2068	1	5	7.5
2036	1	5	8
2067	1	5	7.5
2074	1	5
2098	1	5
2036	1	5	8
2123	1	5	6.5
2075	1	5
2030	1	5	6.5
2098	1	5
2123	1	5	7.5
2057	1	5
2098	1	5
2070	1	5	7.5
2098	1	5	8.5
2128	1	5
2128	1	5
2098	1	5	8.5
2135	1	5
2070	1	5
2070	1	5	7.5
2113	1	5	6.5
2073	1	5
2106	1	5	6.5
2127	1	5	4
2036	1	5	8.5
2120	1	5
2120	1	5
2120	1	5	5.5
2113	1	5	7.5
2030	1	5	5.5
2030	1	5
2110	1	5
2047	1	5
2068	1	5	7.5
2111	1	5	7
2042	1	5
2047	1	5
2120	1	5	7.5
2057	1	5
2109	1	5
2120	1	5	8.5
2074	1	5
2096	1	5
2096	1	5
2109	1	5
2109	1	5
2084	1	5
2042	1	5	0
2080	1	5
2125	1	5	5
2125	1	5	5
2125	1	5	7
2125	1	5	6.5
2125	1	5
2125	1	5	6.5
2125	1	5	6
2125	1	5	6.5
2142	1	5
2090	1	5	5
2036	1	5	8
2027	1	5
2122	1	5
2122	1	5
2122	1	5
2027	1	5	0
2027	1	5	6
2130	1	5
2130	1	5	4.5
2116	1	5	6.5
2130	1	5
2130	1	5	4.5
2142	1	5
2111	1	5
2116	1	5	7
2111	1	5	7.5
2128	1	5
2142	1	5
2084	1	5	6
2036	1	5	9.5
2047	1	5
2046	1	5	8
2046	1	5	8
2067	1	5	0
2042	1	5	5.5
2067	1	5
2067	1	5
2035	1	5
2035	1	5	6.5
2067	1	5
2122	1	5
2120	1	5	7
2087	1	5
2096	1	5
2130	1	5	5
2125	1	5	6
2122	1	5
2081	1	5	5.5
2116	1	5
2080	1	5
2125	1	5
2116	1	5
2080	1	5	5
2075	1	5
2106	1	5
2109	1	5	5.5
2051	1	5	8
2082	1	5	6.5
2094	1	5	8.5
2058	1	5	7.5
2107	1	5
2107	1	5
2102	1	5	7
2037	1	5
2072	1	5	7.5
2035	1	5	8
2027	1	5	6
2052	1	5
2090	1	5	8
2068	1	5	8
2107	1	5
2132	1	5
2107	1	5
2125	1	5	7
2149	1	5
2098	1	5
2083	1	5
2067	1	5	7.5
2074	1	5
2150	1	5
2098	1	5
2049	1	5	7.5
2089	1	5
2149	1	5	6
2075	1	5	7
2126	1	5
2070	1	5	8
2132	1	5
2132	1	5	5
2047	1	5	7.5
2042	1	5	6.5
2125	1	5	3
2098	1	5	8
2149	1	5
2125	1	5	7.5
2149	1	5
2149	1	5
2149	1	5	6.5
2034	1	5
2109	1	5	4.5
2087	1	5
2084	1	5
2149	1	5	5
2075	1	5
2149	1	5
2149	1	5
2149	1	5
2052	1	5	6.5
2125	1	5
2125	1	5	7
2046	1	5	7.5
2046	1	5	8
2102	1	5	6
2046	1	5	7.5
2052	1	5
2130	1	5
2130	1	5	6
2102	1	5	6.5
2068	1	5	8.5
2042	1	5
2130	1	5
2130	1	5
2075	1	5	6.5
2042	1	5	6.5
2130	1	5	5
2034	1	5
2075	1	5	6.5
2042	1	5	7
2074	1	5
2074	1	5
2074	1	5
2074	1	5	2.5
2101	1	5	5
2075	1	5
2042	1	5
2042	1	5
2042	1	5
2067	1	5
2067	1	5	8
2092	1	5
2047	1	5	7.5
2075	1	5
2027	1	5
2075	1	5	7.5
2027	1	5
2027	1	5	7
2149	1	5	6
2090	1	5	7
2073	1	5
2074	1	5
2074	1	5
2074	1	5	3.5
2074	1	5	4.5
2149	1	5	6.5
2102	1	5	6.5
2149	1	5	7
2075	1	5
2075	1	5	7.5
2075	1	5
2102	1	5
2102	1	5	6
2027	1	5	4
2075	1	5
2075	1	5	4
2125	1	5	7
2130	1	5	5.5
2130	1	5	5.5
2130	1	5
2130	1	5
2130	1	5	5.5
2098	1	5
2098	1	5
2109	1	5	5.5
2075	1	5	7.5
2098	1	5
2098	1	5	10
2130	1	5	5.5
2130	1	5	5.5
2066	1	5
2066	1	5
2087	1	5	4
2075	1	5
2075	1	5
2075	1	5
2087	1	5	5.5
2067	1	5
2067	1	5	8.5
2034	1	5
2034	1	5
2034	1	5
2034	1	5
2034	1	5
2042	1	5	7.5
2120	1	5
2120	1	5	7.5
2093	1	5
2042	1	5
2042	1	5
2042	1	5
2042	1	5	7
2062	1	5
2062	1	5	6.5
2075	1	5	8
2130	1	5	5.5
2149	1	5
2109	1	5	6.5
2042	1	5
2042	1	5
2130	1	5
2130	1	5
2130	1	5
2027	1	5
2067	1	5
2067	1	5
2139	1	5
2075	1	5	7.5
2093	1	5	5.5
2094	1	5	8.5
2139	1	5
2085	1	5
2042	1	5
2109	1	5	6
2117	1	5
2066	1	5
2042	1	5	6
2035	1	5	7.5
2073	1	5
2070	1	5	8.5
2042	1	5	6
2090	1	5	7
2083	1	5	5
2084	1	5	8
2139	1	5	5.5
2076	1	5
2120	1	5	7.5
2122	1	5
2130	1	5	6
2063	1	5
2042	1	5	9.5
2063	1	5
2139	1	5	5.5
2047	1	5
2057	1	5
2063	1	5
2103	1	5
2103	1	5	0.5
2063	1	5	6.5
2103	1	5
2103	1	5	0
2098	1	5
2130	1	5	7
2125	1	5	7
2125	1	5	7
2094	1	5	8
2073	1	5	4.5
2040	1	5	6.5
2063	1	5
2047	1	5
2042	1	5	9
2149	1	5	6.5
2125	1	5	7.5
2125	1	5	7
2075	1	5	8.5
2149	1	5	7
2139	1	5	5.5
2057	1	5	8
2062	1	5	0.5
2096	1	5
2130	1	5	7.5
2151	1	5
2122	1	5	3.5
2057	1	5
2064	1	5	6.5
2057	1	5
2057	1	5
2057	1	5	7.5
2046	1	5	8
2080	1	5
2080	1	5
2124	1	5	4
2120	1	5
2120	1	5	7.5
2148	1	5	6
2130	1	5	7.5
2027	1	5	7.5
2130	1	5
2130	1	5	6.5
2115	1	5	0
2139	1	5	6.5
2099	1	5
2115	1	5	0
2115	1	5
2115	1	5
2110	1	5
2057	1	5
2116	1	5
2063	1	5	6.5
2027	1	5	9
2080	1	5
2080	1	5
2080	1	5	5.5
2130	1	5
2130	1	5	6.5
2124	1	5	5
2099	1	5	3
2149	1	5	6
2138	1	5
2138	1	5	3
2103	1	5
2122	1	5	5
2099	1	5	5
2149	1	5	6.5
2099	1	5
2130	1	5
2130	1	5	7.5
2138	1	5
2115	1	5	3
2064	1	5
2064	1	5	6.5
2040	1	5
2040	1	5	5.5
2122	1	5	6.5
2	1	5	4
2058	1	5	8
2106	1	5	7.5
2149	1	5	7.5
2125	1	5	7.5
2072	1	5	8.5
2106	1	5
2102	1	5	8
2070	1	5
2122	1	5
2115	1	5	8
2106	1	5
2106	1	5	9.5
2063	1	5	8
2067	1	5
2046	1	5	9.5
2142	1	5
2089	1	5	6
2057	1	5	9
2141	1	5	6.5
2099	1	5	9.5
2081	1	5	7
2042	1	5	9
2080	1	5
2107	1	5
2080	1	5
2034	1	5
2080	1	5	0
2080	1	5	6
2125	1	5	7.5
2125	1	5	7.5
2149	1	5	7.5
2125	1	5	7.5
2058	1	5	8
2049	1	5
2049	1	5	7
2115	1	5
2080	1	5
2042	1	5	9
2109	1	5	7.5
2040	1	5	8
2122	1	5	6
2139	1	5	6
2057	1	5	9
2067	1	5
2127	1	5	5
2057	1	5
2057	1	5	10
2130	1	5
2130	1	5	7.5
2139	1	5	7
2057	1	5
2057	1	5
2057	1	5	9.5
2103	1	5
2139	1	5	6
2103	1	5
2115	1	5
2139	1	5	6.5
2103	1	5	3.5
2075	1	5	7.5
2130	1	5	7.5
2130	1	5
2130	1	5
2075	1	5
2075	1	5
2103	1	5	5
2057	1	5	9.5
2130	1	5	7.5
2130	1	5	8
2075	1	5
2130	1	5	7.5
2139	1	5
2060	1	5	0
2109	1	5	6
2124	1	5	5
2099	1	5
2148	1	5	6
2124	1	5	5
2109	1	5	7.5
2139	1	5	7.5
2109	1	5
2109	1	5	7.5
2063	1	5
2063	1	5	7.5
2109	1	5	4
2139	1	5	7.5
2148	1	5	6.5
2111	1	5	7.5
2124	1	5	5.5
2130	1	5
2130	1	5
2130	1	5
2130	1	5	7
2130	1	5
2130	1	5
2139	1	5	8
2103	1	5	5.5
2071	1	5	5
2109	1	5	7.5
2109	1	5	7.5
2080	1	5
2139	1	5	8
2139	1	5	8
2109	1	5	7.5
2044	1	5	2
2110	1	5	6
2075	1	5
2127	1	5	6
2075	1	5
2075	1	5
2075	1	5
2075	1	5	7.5
2059	1	5
2128	1	5
2139	1	5	8
2139	1	5	7.5
2071	1	5	5.5
2066	1	5
2056	1	5
2056	1	5
2075	1	5
2059	1	5	5
2110	1	5
2135	1	5	5
2066	1	5
2056	1	5	5
2066	1	5
2097	1	5
2097	1	5
2049	1	5	7.5
2030	1	5	7.5
2067	1	5	9.5
2084	1	5	7.5
2103	1	5
2112	1	5
2127	1	5
2067	1	5	10
2098	1	5
2036	1	5	2.5
2059	1	5
2056	1	5
2110	1	5
2056	1	5
2056	1	5	5
2125	1	5	7.5
2070	1	5	8.5
2052	1	5
2116	1	5	7.5
2139	1	5	8
2057	1	5	9
2142	1	5
2106	1	5	8.5
2125	1	5	7.5
2030	1	5	7.5
2033	1	5	7
2070	1	5
2070	1	5	9
2056	1	5
2084	1	5	8
2115	1	5	7
2107	1	5	5.5
2099	1	5
2122	1	5
2091	1	5	6.5
2036	1	5	8
2125	1	5
2125	1	5	7.5
2116	1	5	8
2038	1	5
2098	1	5
2098	1	5	9
2047	1	5	7.5
2040	1	5	7.5
2106	1	5
2093	1	5	3
2062	1	5	7.5
2101	1	5
2101	1	5	5
2036	1	5
2036	1	5	9
2040	1	5
2080	1	5	6.5
2057	1	5	9
2090	1	5	7.5
2052	1	5
2057	1	5
2068	1	5	9
2057	1	5
2057	1	5	9.5
2057	1	5	10
2066	1	5
2057	1	5	10
2106	1	5
2046	1	5	8.5
2046	1	5	9.5
2046	1	5	8.5
2046	1	5	10
2052	1	5
2052	1	5	9.5
2148	1	5	7.5
2118	1	5	8
2030	1	5	8
2102	1	5	7
2135	1	5	7.5
2128	1	5	6
2059	1	5	7.5
2048	1	5	3.5
2101	1	5	6.5
2084	1	5	7.5
2144	1	5
2118	1	5	7.5
2109	1	5
2068	1	5	9
2109	1	5	8
2052	1	5
2036	1	5	9.5
2052	1	5	6
2058	1	5	7.5
2027	1	5	9
2149	1	5	7.5
2125	1	5	7.5
2074	1	5	6.5
2030	1	5
2030	1	5
2066	1	5
2142	1	5	6.5
2109	1	5	7.5
2102	1	5	7.5
2125	1	5	7.5
2118	1	5	8
2063	1	5	7.5
2096	1	5	8
2149	1	5	7
2125	1	5	7.5
2047	1	5	7.5
2042	1	5	9
2062	1	5	7.5
2048	1	5
2048	1	5
2048	1	5
2087	1	5
2094	1	5	7.5
2052	1	5	5
2042	1	5
2048	1	5
2048	1	5
2027	1	5
2048	1	5	4
2042	1	5
2046	1	5
2046	1	5
2046	1	5	8.5
2084	1	5
2128	1	5	5.5
2058	1	5	8.5
2027	1	5	8.5
2106	1	5	8.5
2059	1	5	5.5
2071	1	5	7.5
2149	1	5	7.5
2056	1	5	5.5
2125	1	5	7.5
2116	1	5	7
2125	1	5	7.5
2149	1	5	7.5
2066	1	5	5
2091	1	5	6
2063	1	5
2106	1	5	5.5
2046	1	5	9.5
2030	1	5
2030	1	5	8
2084	1	5
2046	1	5	9.5
2106	1	5
2106	1	5
2052	1	5
2070	1	5	8.5
2046	1	5
2062	1	5	8.5
2046	1	5	10
2116	1	5	7.5
2085	1	5
2094	1	5
2094	1	5
2094	1	5
2094	1	5
2048	1	5	4.5
2070	1	5	10
2040	1	5	7.5
2062	1	5
2062	1	5
2062	1	5
2048	1	5	6
2052	1	5
2074	1	5
2091	1	5
2046	1	5	5.5
2062	1	5
2091	1	5
2091	1	5	6.5
2062	1	5
2062	1	5
2062	1	5	9
2122	1	5	7
2062	1	5
2035	1	5	8
2062	1	5
2062	1	5
2062	1	5	9.5
2057	1	5	9.5
2133	1	5	7.5
2057	1	5	10
2127	1	5	7
2112	1	5	6.5
2068	1	5	9
2052	1	5
2056	1	5
2081	1	5
2081	1	5
2074	1	5	7
2084	1	5	8
2106	1	5
2081	1	5	7.5
2037	1	5	4.5
2059	1	5	7
2118	1	5
2035	1	5	8
2106	1	5
2052	1	5
2106	1	5	6.5
2090	1	5
2105	1	5	0
2045	1	5
2105	1	5	0
2105	1	5	0
2105	1	5	0
2107	1	5
2105	1	5	0
2105	1	5	0
2105	1	5	0
2105	1	5	0
2105	1	5	0
2066	1	5
2056	1	5
2056	1	5
2106	1	5	9.5
2026	1	5	4
2066	1	5
2128	1	5
2050	1	5	3
2040	1	5	7.5
2035	1	5	7.5
2067	1	5	10
2063	1	5	7.5
2048	1	5	6
2064	1	5
2064	1	5	7
2081	1	5	7.5
2072	1	5	9.5
2123	1	5
2106	1	5
2106	1	5
2106	1	5
2106	1	5
2106	1	5
2106	1	5
2035	1	5	7.5
2114	1	5	3
2068	1	5	8.5
2066	1	5
2130	1	5
2088	1	5
2030	1	5
2052	1	5	4.5
2030	1	5	7.5
2060	1	5	4.5
2059	1	5
2088	1	5	6
2135	1	5
2130	1	5	8
2087	1	5	5.5
2067	1	5
2067	1	5	9.5
2092	1	5	5.5
2036	1	5	9
2084	1	5	7.5
2116	1	5	8
2115	1	5	0
2046	1	5	9.5
2052	1	5
2063	1	5	7.5
2066	1	5	6
2046	1	5	9.5
2030	1	5	9
2099	1	5	0
2120	1	5	7
2059	1	5	7
2036	1	5
2060	1	5	7
2128	1	5
2071	1	5	8.5
2116	1	5
2046	1	5	10
2116	1	5	8
2106	1	5	10
2094	1	5	8.5
2036	1	5	9.5
2057	1	5	10
2080	1	5
2030	1	5	8.5
2070	1	5	9.5
2147	1	5	3
2046	1	5	10
2080	1	5	6.5
2091	1	5	8
2098	1	5	9.5
2088	1	5	9
2055	1	5	5.5
2046	1	5	2.5
2059	1	5	7.5
2093	1	5
2116	1	5	8
2070	1	5	9.5
2133	1	5
2133	1	5	7
2107	1	5
2087	1	5	7
2082	1	5	8
2135	1	5	0
2135	1	5	0
2135	1	5	0
2135	1	5	0
2135	1	5	6.5
2111	1	5	7.5
2071	1	5
2123	1	5	9
2047	1	5	8
2066	1	5	5.5
2049	1	5
2148	1	5	7
2120	1	5
2049	1	5
2094	1	5
2071	1	5	9
2147	1	5	4.5
2049	1	5	7.5
2120	1	5
2120	1	5	8
2085	1	5
2144	1	5
2144	1	5
2144	1	5
2144	1	5
2155	1	5
2094	1	5	7.5
2068	1	5	9
2074	1	5	7.5
2155	1	5	2.5
2067	1	5	10
2101	1	5	6.5
2063	1	5	7.5
2092	1	5	6
2067	1	5
2105	1	5	0
2105	1	5	0
2093	1	5
2083	1	5	0
2105	1	5
2036	1	5
2067	1	5	9.5
2130	1	5	8
2135	1	5
2050	1	5
2050	1	5
2135	1	5
2115	1	5
2115	1	5	8.5
2099	1	5	9.5
2030	1	5	10
2071	1	5
2071	1	5
2071	1	5	9.5
2135	1	5	7.5
2046	1	5	10
2046	1	5	10
2046	1	5	10
2068	1	5	10
2046	1	5
2046	1	5
2090	1	5	7
2148	1	5
2059	1	5	9
2152	1	5
2109	1	5	7.5
2037	1	5	5
2084	1	5	8
2107	1	5	6.5
2109	1	5	7.5
2123	1	5	8.5
2067	1	5	9.5
2030	1	5	9
2071	1	5	9.5
2072	1	5	9.5
2082	1	5
2093	1	5	8.5
2082	1	5	8.5
2048	1	5	7
2042	1	5
2042	1	5	10
2066	1	5	8.5
2155	1	5	5
2147	1	5	4
2074	1	5	6.5
2094	1	5	9.5
2036	1	5	9.5
2067	1	5	10
2117	1	5	5
2030	1	5	9.5
2064	1	5
2059	1	5	6
2074	1	5	5.5
2064	1	5
2064	1	5
2042	1	5
2090	1	5	7.5
2139	1	5	9
2072	1	5
2092	1	5	7.5
2045	1	5
2033	1	5	8
2097	1	5
2042	1	5	10
2027	1	5
2122	1	5	7.5
2147	1	5	5
2076	1	5	8
2091	1	5	7.5
2066	1	5	7.5
2027	1	5	9
2036	1	5	7.5
2035	1	5	7.5
2126	1	5
2045	1	5	5.5
2126	1	5	5.5
2101	1	5	7
2142	1	5	8
2056	1	5
2056	1	5	7
2155	1	5	7
2036	1	5
2036	1	5
2094	1	5	5
2034	1	5
2128	1	5	6
2036	1	5
2035	1	5	7
2036	1	5	10
2068	1	5	9.5
2052	1	5
2027	1	5	9
2097	1	5
2030	1	5	10
2097	1	5
2094	1	5	8.5
2042	1	5
2118	1	5
2027	1	5	8
2063	1	5
2059	1	5
2046	1	5
2097	1	5
2120	1	5	7.5
2097	1	5
2046	1	5	10
2072	1	5	8
2126	1	5	5.5
2107	1	5
2056	1	5	7.5
2048	1	5
2055	1	5	8.5
2139	1	5	9.5
2099	1	5
2046	1	5	10
2097	1	5
2026	1	5
2026	1	5
2026	1	5	5
2090	1	5	8.5
2070	1	5	10
2115	1	5
2126	1	5	4.5
2099	1	5
2099	1	5
2099	1	5
2048	1	5	8
2120	1	5
2097	1	5	6
2102	1	5	7
2115	1	5	8.5
2099	1	5
2101	1	5	8
2031	1	5
2120	1	5	8
2147	1	5	3
2085	1	5	7.5
2088	1	5	8
2142	1	5	8
2044	1	5	4.5
2056	1	5	7
2084	1	5	10
2113	1	5	7
2059	1	5	8.5
2091	1	5	5
2058	1	5	10
2046	1	5	10
2094	1	5	10
2070	1	5	10
2082	1	5	9.5
2111	1	5	9
2052	1	5	7.5
2143	1	5
2099	1	5
2033	1	5	9.5
2090	1	5
2074	1	5	7
2058	1	5	10
2066	1	5	8.5
2034	1	5	3.5
2048	1	5	7.5
2045	1	5	6.5
2090	1	5	7.5
2067	1	5	10
2106	1	5
2097	1	5
2094	1	5	10
2097	1	5
2097	1	5
2093	1	5
2152	1	5
2106	1	5	9.5
2083	1	5	5.5
2084	1	5
2103	1	5	6.5
2047	1	5	8
2057	1	5	10
2068	1	5	10
2071	1	5	9
2059	1	5
2082	1	5	10
2092	1	5	9
2123	1	5	7.5
2060	1	5
2087	1	5
2083	1	5	6.5
2060	1	5
2060	1	5	6
2037	1	5	6.5
2052	1	5
2090	1	5	7
2034	1	5	5
2027	1	5	9
2130	1	5	7.5
2084	1	5
2050	1	5	5
2098	1	5
2071	1	5
2130	1	5	8
2084	1	5
2106	1	5	9.5
2027	1	5	9.5
2071	1	5
2072	1	5
2094	1	5
2066	1	5	8
2059	1	5	8.5
2072	1	5	9.5
2087	1	5	7
2075	1	5	8.5
2044	1	5	5
2107	1	5
2107	1	5	6.5
2144	1	5
2144	1	5
2144	1	5
2144	1	5
2144	1	5
2144	1	5
2144	1	5
2144	1	5
2144	1	5	2
2106	1	5	10
2071	1	5	8.5
2094	1	5	5
2115	1	5	0
2130	1	5	0
2130	1	5
2130	1	5	7.5
2105	1	5	2.5
2081	1	5	6
2060	1	5
2067	1	5
2026	1	5	6
2115	1	5	2.5
2057	1	5	10
2034	1	5	5.5
2056	1	5	7.5
2115	1	5
2115	1	5	5
2071	1	5	9
2115	1	5	10
2094	1	5	2.5
2099	1	5	5
2094	1	5	0
2094	1	5	3.5
2064	1	5	9
2105	1	5	7
2094	1	5
2133	1	5	8
2034	1	5
2064	1	5
2090	1	5	7.5
2049	1	5	9
2117	1	5	8.5
2035	1	5	8.5
2090	1	5	7.5
2091	1	5	8.5
2038	1	5	8
2048	1	5	7.5
2056	1	5	7
2084	1	5	9
2101	1	5	8.5
2093	1	5	7.5
2037	1	5	6.5
2071	1	5	9
2030	1	5	10
2107	1	5	9
2055	1	5	9.5
2097	1	5	7.5
2068	1	5	10
2088	1	5	8.5
2033	1	5	9
2120	1	5	9.5
2026	1	5	9
2059	1	5	9.5
2067	1	5	10
2070	1	5	9
2052	1	5
2075	1	5	7
2066	1	5	9
2085	1	5
2047	1	5	8.5
2072	1	5	8.5
2035	1	5	8.5
2124	1	5	7
2111	1	5	9.5
2067	1	5	9.5
2128	1	5	6
2091	1	5	8.5
2049	1	5
2058	1	5	9.5
2117	1	5	1.5
2094	1	5	10
2107	1	5	7.5
2074	1	5	6.5
2030	1	5
2123	1	5	8
2036	1	5	9.5
2070	1	5	10
2117	1	5
2071	1	5	9.5
2033	1	5	7.5
2038	1	5	8
2139	1	5	8.5
2056	1	5	8.5
2106	1	5
2035	1	5	9
2083	1	5	8
2091	1	5	8.5
2030	1	5	9.5
2097	1	5
2045	1	5	7.5
2106	1	5	9.5
2059	1	5	8
2063	1	5	7.5
2148	1	5	7.5
2090	1	5	7.5
2057	1	5	9.5
2060	1	5
2120	1	5
2087	1	5
2094	1	5	9.5
2074	1	5	5
2072	1	5
2139	1	5	8.5
2099	1	5	8
2036	1	5	0
2084	1	5	9
2120	1	5	10
2057	1	5	9
2037	1	5	7
2044	1	5	4.5
2127	1	5	7
2092	1	5
2060	1	5	7.5
2123	1	5	7.5
2107	1	5	8.5
2102	1	5	6.5
2055	1	5	9.5
2094	1	5	10
2033	1	5	8
2130	1	5
2130	1	5	7.5
2026	1	5	8.5
2071	1	5	10
2063	1	5	8.5
2037	1	5	7.5
2056	1	5	7
2101	1	5	6
2082	1	5	10
2042	1	5	9.5
2115	1	5	10
2099	1	5	7.5
2113	1	5	7.5
2045	1	5	7.5
2152	1	5
2064	1	5
2097	1	5	10
2122	1	5
2112	1	5	7.5
2063	1	5
2063	1	5
2063	1	5	8
2080	1	5	7.5
2149	1	5	7.5
2076	1	5	7.5
2087	1	5	9.5
2106	1	5
2106	1	5	10
2102	1	5	8
2042	1	5	9.5
2135	1	5	8
2110	1	5
2114	1	5
2044	1	5
2149	1	5	7.5
2080	1	5	7
2157	1	5
2157	1	5
2094	1	5
2034	1	5
2034	1	5
2034	1	5
2034	1	5
2083	1	5
2130	1	5
2081	1	5	7
2122	1	5	6.5
2148	1	5	7
2130	1	5	7.5
[truncated: 5,491 more rows]
